# Supplementary material for: Ancient Great Wall building materials reveal environmental changes associated with oases in northwestern China
Source: Sci Rep. 2022 Dec 29;12:22517. doi: 10.1038/s41598-022-27071-4 (PMC9800585; doi:10.1038/s41598-022-27071-4)
Supplement: Supplementary file 2 — Supplementary Information 2. [file 41598_2022_27071_MOESM2_ESM.xlsx]

## Sheet: Sheet1
Data S1. Sample age, location information, and biochemical data for modern P. australis and ancient Phragmites collected at 14 sites in northwestern China.
Site and (age)	Sample ID	¹Age	Latitude	Longitude	Cluster	Tissue	²δ¹³C	²Corrected δ¹³C	³δ¹⁵N	C₂₁	C₂₂	C₂₃	C₂₄	C₂₅	C₂₆	C₂₇	C₂₈	C₂₉	C₃₀	C₃₁	C₃₂	C₃₃	ACL₂₁-₃₃ (Odd)	ACL₂₁-₃₃ (All)	CPI₂₁-₃₃
1: Han Dynasty Great Wall segment	XJP16-1	Han	40.567	96.4192	East	Culm	-23.94		5.636	30.3	11.8	32.1										151.1
	XJP16-2	Han	40.567	96.4192	East	Culm	-24.3		4.251													11.55
	XJP16-3	Modern	40.567	96.4192	East	Leaf	-26.52	-24.62		121	147	608.3	227.6	1330.6	402.1	2532.9	281.2	2761.9	119	204.5	27.9		27.069	26.9406	6.22402
	XJP16-4	Modern	40.567	96.4192	East	Culm	-24.53	-22.63		20.2	29.9	97.4	126.4	882.9	314.7	1595.7	233.6	1910.6	131	243.4	41.8		27.5301	27.4461	5.40244
	XJP16-5	Modern	40.567	96.4192	East	Culm	-24.36	-22.46		130.3	72.4	132.6	84.6	271.5	163.2	970.2	162.6	1190.9	66	862.8	19.4	36.1	28.1669	27.9304	6.17951
2: Beacon tower near Site 1	XJP16-6	Han	40.5764	96.3898	East	Culm	-22.85		6.726					17.8	5.9	57.4	10.2	143.6	4.9	17.9		15.9	28.6572	28.5994	11.65
3: Beacon tower near Guazhou town	XJP16-7	Han	40.2459	95.154	East	Culm	-24.33		13.049			33.7	64.9	351.7	156.4	1220.6	127.9	1154.4	52.5	188.8			27.7547	27.6446	7.3418
	XJP16-8	Han	40.2459	95.154	East	Culm	-23.62		6.735					100.6	32.4	265.8	40.2	586.2	18	66.4			28.2137	28.1703	11.2472
4: Xijiandun Beacon Tower	XJP16-9	Han	40.4192	94.7381	East	Culm	-23.21		11.549							18
	XJP16-10	Han	40.4192	94.7381	East	Culm	-23.39		13.514	20					19	25
	XJP16-11	Han	40.4192	94.7381	East	Culm	-22.63		9.308
5: Cang Ting Sui Beacon Tower at Yumenguan	XJP16-12	Han	40.4057	93.9712	East	Culm	-24.15		7.006					65.6	33.1	194	43.5	296.9	11.8	27.6			27.981	27.9201	6.60747
	XJP16-13	Han	40.4057	93.9712	East	Culm	-23.3		7.182			7.7	8.1	73.5	22.1	219.4	30.6	237.1	12.4	21.7			27.685	27.6396	7.64208
	XJP16-14	Han	40.4057	93.9712	East	Culm	-23.46		8.774			34.2	46	171.4	64.8	349.2	37.7	300	7.7	21.3			27.2347	27.0616	5.60883
	XJP16-15	Han	40.4057	93.9712	East	Culm
	XJP16-16	Han	40.4057	93.9712	East	Culm	-24.37		7.168				15.6	43.1	20.4	81.4	19.1	137.3	7.5	13.9			27.885	27.6456	4.40415
	XJP16-17	Han	40.4057	93.9712	East	Culm	-24.18		13.97					15.8	8.6	29.9	6.8	29.2	2	5.4			27.6027	27.5384	4.61494
	XJP16-18	Han	40.4057	93.9712	East	Culm	-23.53		5.807						8.3	75.2	28.5	760.5	62	917	17.9	27.3	30.0072	29.9781	15.1358
	XJP16-19	Modern	40.3562	93.8723	East	Leaf	-26.16	-24.26		99.9	145.5	350.9	350	1487.4	851.6	3810.9	565	5770.9	225.5	333.4	86.7	25.4	27.6777	27.5031	5.3123
	XJP16-20	Modern	40.3562	93.8723	East	Leaf	-25.94	-24.04						70.9	18.9	204.9	36.5	1064.8	223.2	9762.4	442.4	1438.4	30.9603	30.9636	16.3969
6: Great Wall Heritage Site	XJP16-21	Han	40.3556	93.8146	East	Culm	-23.89		1.488					72.4	28.6	147.5	14.7	110.9	9.6	407	21.3	78.6	29.6661	29.5803	10.473
	XJP16-22	Han	40.3556	93.8146	East	Culm	-24.19		0.785					35.9	7	44.5	4.3	25		104.6	6.4	17.4	29.2032	29.1636	12.3559
	XJP16-23	Han	40.3556	93.8146	East	Culm	-23.04		3.674		72.4	17	26.3	46.8	15.4	95.2	11.6	92.8	7.5	100.4	5.4	22.2	28.4925	27.3189	2.62121
7: Majuanwan Great Wall segments	XJP16-24	Han	40.3437	93.741	East	Culm	-24.01		4.503			17.9	18.6	70.4	49.4	221.2	49.3	205	11.2	142.2	6.1	21.2	28.3182	28.1099	4.95765
	XJP16-25	Han	40.3437	93.741	East	Culm	-24.22		5.039					39.2	16.6	77.1	12.9	43.3	4	37.5	2.4	5.8	27.9512	27.8932	5.57103
	XJP16-26	Han	40.3437	93.741	East	Culm	-24		8.774				26.1	38	11.9	48.7	8.2	32.3	4.7	29.9			27.7267	27.2017	2.92534
	XJP16-27	Han	40.3437	93.741	East	Culm	-22.74		7.2							17.7		15.5		18.7
	XJP16-28	Han	40.3437	93.741	East	Culm	-23.96		6.978
	XJP16-29	Han	40.3437	93.741	East	Culm	-22.79		6.085				43.5	14.9		28.3		37		46.8	10.3	10	29.127	28.1132	2.45353
	XJP16-30	Han	40.3437	93.741	East	Culm	-24.34		3.646			14.9	11.4	38	20.4	90.7	13.8	56.4	5	39.5	2.7	7.1	27.721	27.5519	4.56004
	XJP16-31	Han	40.3437	93.741	East	Culm	-23.81		7.214					14.5	4.3	30.1	5.6	32.6	3.8	75.8	2.9	7.3	29.3905	29.32	9.43675
	XJP16-32	Han	40.3437	93.741	East	Culm	-24.65		4.283					41.3		73.6	23.2	65.2		67.4			28.2824	28.2582	10.6681
	XJP16-33	Modern	40.3407	93.758	East	Leaf	-25.78	-23.88		240.3	207.8	2719.9	310.7	2481.6	504.8	3093	438.1	4282.1	133.2	576.2	115.5		26.521	26.505	7.76151
	XJP16-34	Modern	40.3407	93.758	East	Culm	-26.1	-24.2						62.6	55.2	609.6	246.4	9355.1	321.7	7054.2	117.9	294.4	29.7951	29.7772	23.2443
8: Milan Castle Heritage Site	XJP16-37	Tang	39.2266	88.9703	West	Culm	-24.74		21.52			24	12	23.4	12	49.9	11.8	98.2	8.9	86.4	4.8	10.9	28.5867	28.3996	5.80505
	XJP16-38	Tang	39.2266	88.9703	West	Culm	-22.81		27.432			36.6	33.2	187.4	58.5	344.2	57.9	412.6	49.8	397.1	22.9	70.6	28.5989	28.4841	6.35717
	XJP16-39	Tang	39.2266	88.9703	West	Culm	-24.42		33.547					76.3	32	217.8	40.9	947.9	54	1659	26.2	113.2	30.0052	29.9553	19.3181
9: Buddha Tower and burial site, Yingpan City Heritage Site	XJP16-40-1	Jin	40.9843	87.819	West	Culm	-24.89		9.077	36.2	8.3	31.8	21.6	200.4	40.1	1007.7	33	239.5	6.2	33.7			26.9152	26.8636	14.022
	XJP16-40-2	Jin	40.9843	87.819	West	Culm	-24.82		5.73					33.6	8.6	55.7	7.3	48.8	4.2	18.1			27.6581	27.6472	7.77114
	XJP16-40-3	Jin	40.9843	87.819	West	Culm	-23.72		9.239	21.5	15.3	35.2	13.1	9.4	3.9	10		12.3		9.8			24.7108	24.3602	2.70743
	XJP16-41	Modern	40.9843	87.819	West	Culm	-23.71	-21.81		2615.5	186.2	804.5	139.7	684	703.1	4556.7	902.3	7362	883.7	2652.3	133.3	35.1	27.2814	27.3431	5.89655
	XJP16-42	Modern	40.9843	87.819	West	Culm	-23.04	-21.14		111.2	76.8	157	122.7	390.6	344.2	1166.1	557.7	2842.2	301.5	1017.7	70.9	34.4	28.3787	28.1964	3.83118
10: City wall, Yingpan City Heritage Site	XJP16-43	Jin	40.9948	87.8106	West	Culm	-24.42		4.737
	XJP16-44	Jin	40.9948	87.8106	West	Culm	-24.57		1.555	241.6	167.9	320.2	80.7	49.4	11	18.8		13.7		8.6			22.7575	22.7671	2.04738
	XJP16-45-1	Jin	40.9948	87.8106	West	Culm						16.7	16.6	78.3	59.5	387.2	96.4	726.1	37.3	453.4	22.9	54	28.9621	28.8374	7.25698
	XJP16-45-2	Modern	40.9948	87.8106	West	Culm	-24.17	-22.27	13.358	204.1	114.1	309.7	170.2	409.9	534.5	2556.2	594.1	7693.4	627.8	5953.8	192.2	301	29.1646	29.0115	7.69204
11: Yakelun Beacon Tower	XJP16-46	Tang	41.4572	86.4188	West	Culm	-24.08		10.195	73.9	35.9	89.3	60.2	146.1	183.1	872.8	245.6	3009.4	276.5	3248.1	120.3	248.5	29.5246	29.386	8.16721
	XJP16-47	Tang	41.4572	86.4188	West	Culm	-23.94		12.466			32.5	48.1	243.2	116.2	535.4	99.3	566.3	41.3	310.2	14.7	39.3	28.154	27.9914	5.34183
12: Sunji Beacon Tower	XJP16-48	Tang	41.3971	86.5335	West	Culm	-23.51		11.358			46.2	27.8	118.8	60.6	305.4	38.3	256.6	20.7	157.5			27.8149	27.6563	6.00068
	XJP16-49	Tang	41.3971	86.5335	West	Culm	-24		1.342			57.3	129.2	585.1	191.5	818.9	62.8	293.1		96.4			26.769	26.5775	4.82608
	XJP16-50	Tang	41.3971	86.5335	West	Culm	-24.63		12.681	38.2		147.9	26.6	408.3	157.1	1757.1	204.1	1438.8	103.8	1186.2	68	167.9	28.3592	28.3343	9.00885
13: Tahaqi Beacon Tower	XJS16-51	Song	42.285	86.9667	West	Culm
14: Sishilidadun Beacon Tower	XJP16-52	Song	42.0771	87.3499	West	Culm	-25.04		19.575
	XJP16-53	Song	42.0771	87.3499	West	Culm	-23.1		11.593	244.5	93.8	187	49.7	29.7	17.3	50.3	12.6	85.8	5	43.1		19.7	24.2547	24.1139	2.95964
	XJP16-54	Song	42.0771	87.3499	West	Culm	-25.27		16.401
	XJP16-55	Modern	42.0771	87.3499	West	Culm	-24.31	-22.41	0.269	509.9	158.2	253.5	162.5	566.3	330.9	2054.1	294.5	1971.2	181.2	2037.4	166.5	142	28.027	27.8834	5.57153
	XJP16-56	Modern	42.0771	87.3499	West	Culm	-22.74	-20.84	0.212	3055.6	183.9	1146.3	860	4586.7	2300.9	11113.7	823.7	5825.8	940	1370.5	88.4		26.448	26.4837	4.92039
¹See Table 1 for AMS ¹⁴C Dates
²Reported as ‰ vs. VPDB
³Reported as ‰ vs. AIR
Samples from Sites 6 and 7 were collected in 2011. All other samples were collected in 2016.
All carbon chain (C₂₁-C₃₃) abundances are reported as μg/g of dry material
