# Supplementary material for: Ancient Great Wall building materials reveal environmental changes associated with oases in northwestern China
Source: Sci Rep. 2022 Dec 29;12:22517. doi: 10.1038/s41598-022-27071-4 (PMC9800585; doi:10.1038/s41598-022-27071-4)
Supplement: Supplementary file 3 — Supplementary Information 3. [file 41598_2022_27071_MOESM3_ESM.xlsx]

## Sheet: Data S2
Data S2: List of compound identification and inferred origin of the Py-GC-MS analyses for modern P. australis and ancient Phragmites.
			Peak Order in Chromatogram*
Compound	Fragments	Origin	Modern Culm (S5)	Modern Leaf (S5)	Modern Culm (S8)	Modern Leaf (S8)	Ancient Culm (S7)	Ancient Culm (S12)	Ancient Culm (S5-L20)	Ancient Culm (S5-L4)	Ancient Culm (S7-L9)	Ancient Culm (S7-L5)
Furfural	96	Polysaccharide	1	1	1	1	1	1	1	1	1
2-Furanmethanol	98, 81, 55, 69	Polysaccharide	2	2		2	2		2	2
2(5H)-Furanone	55, 84	Polysaccharide	3				3		3	3
1,2-Cyclopentanedione	98, 55, 69	Polysaccharide						2
2-Furancarboxaldehyde, 5-methyl- ?	110, 57, 109, 53, 98, 69	Polysaccharide	4	3		4	4			4
4-Hydroxy-5,6-dihydro-(2H)-pyran-2-one	114, 58, 84	Polysaccharide	5	4	2	5	5	3	4	5
1,2-Cyclopentanedione, 3-methyl-	112, 55, 69, 83	Polysaccharide	6	5			6	4	5	6	3	2
2,5-Furandicarboxaldehyde	124, 95	Polysaccharide	7
Benzofuran, 2,3-dihydro-	120, 91, 65	Polysaccharide	9		6	8	8		9		5	5
Levoglucosan	60, 73	Polysaccharide	14	11	9	12	12		12	9	9
Phenol	94, 66	Lignin										1
Mequinol	124, 109, 81	Lignin			3
Phenol	94, 66	Lignin				6		5
Phenol, 3-methyl-	57, 108, 107, 71	Lignin										3
Phenol, 4-methyl-	107, 77	Lignin				7
Phenol, 2-methoxy-	109, 124, 81	Lignin	8	6	4		7	6	7		4	4
Phenol, 4-ethyl-	107, 122, 77	Lignin			5
1,2-Benzenediol	110, 64	Lignin							8
Phenol, 4-ethyl-	107, 122, 77	Lignin	10	7
1,2-Benzenediol, 3-methoxy-	140, 125, 97	Lignin					9					6
2-Methoxy-4-vinylphenol	150, 135, 77, 107	Lignin	11	8	7	10	10		10		6	7
Phenol, 2,6-dimethoxy-	154, 139, 96, 111	Lignin	12	9			11		11		7	8
Vanillin	152, 151, 81, 109, 123	Lignin	13					7			8	9
Phenol, 2-methoxy-4-(1-propenyl)-	164, 77, 103, 149, 91, 131	Lignin			8			8
Phenol, 4-methoxy-3-(methoxymethyl)-	168, 153, 125	Lignin										10
Apocynin	151, 166, 123	Lignin						9				11
Benzaldehyde, 4-hydroxy-3,5-dimethoxy-	182, 181, 111	Lignin									10	12
Phenol, 2,6-dimethoxy-4-(2-propenyl)-	194, 91, 119, 77	Lignin	15		10		13	10	13		11	13
Ethanone, 1-(4-hydroxy-3,5-dimethoxyphenyl)-	181, 196, 153	Lignin					14	11	14		12	14
Desaspidinol	167, 210	Lignin			11		15	12	15		13	15
3,5-Dimethoxy-4-hydroxycinnamaldehyde	208, 165, 137, 180, 177	Lignin						13
dl-Leucine, N-[(phenylmethoxy)carbonyl]-	57, 108, 107	Amino Acid							6
Indole	117, 90, 89	Amino Acid				9
Indole, 3-methyl-	130, 131	Amino Acid		10		11
1H-Indol-4-ol, 3-methyl-	146	Amino Acid				13
2H-Indol-2-one, 1,3-dihydro-3,3-dimethyl-	146, 161	Amino Acid				14
9H-Pyrido[3,4-b]indole	168, 140, 114	Amino Acid		14
Dodecanoic acid	73, 60, 129, 157, 200	Fatty Acid		12
Tetradecanoic acid	37, 60, 129, 185, 228	Fatty Acid		13
n-Hexadecanoic (palmitic) acid	73, 60, 129, 256, 213	Fatty Acid	16	15	12	15	16	14	16	10
Octadecanoic (stearic) acid	73, 60, 129, 284, 185, 241	Fatty Acid	17	16	13	16	17	15	17
*The number in each row represents the identifiable peak on the chromatogram starting with the earliest retention time. For example, peak 1 in Modern Culm (S5) corresponds to the first Polysaccharide peak on Figure 4 Modern Culm Phragmites australis from Yumenguan.
